# Supplementary material for: The Issue of Gender Bias Represented in Authorship in the Fields of Exercise and Rehabilitation: A 5-Year Research in Indexed Journals
Source: J Funct Morphol Kinesiol. 2023 Jan 30;8(1):18. doi: 10.3390/jfmk8010018 (PMC9944464; doi:10.3390/jfmk8010018)
Supplement: Supplementary file 1 [file jfmk-08-00018-s001.zip]

Archive with 1 entries (1 files):
- jfmk-2147012-supplementary.pdf
